# Supplementary material for: GSK3 coordinately regulates mitochondrial activity and nucleotide metabolism in quiescent oocytes
Source: Biol Open. 2025 Mar 24;14(3):bio061815. doi: 10.1242/bio.061815 (PMC11972070; doi:10.1242/bio.061815)
Supplement: Table S1. [file biolopen-14-061815-TableS1.xlsx]

## Sheet: Sheet1
HMDB	Kegg	metabolite	stage 10	stage 10	stage 10	stage 10	stage 10	stage 10	stage 10	stage 10	stage 10	stage 10	stage 14	stage 14	stage 14	stage 14	stage 14	stage 14	stage 14	stage 14	stage 14	stage 14	avg 10	avg14	FC	TTEST
HMDB0000167	C00188	thymidine	0.000331701	0.000826912	0.000998268	0.000421664	0.000253913	0.000301919	0.000301919	0.000343592	0.000474709	0.000571791	0.000921299	0.00045747	0.00045747	0.000339097	0.00135121	0.000209736	0.000853191	0.00027815	0.00119165	0.00119165	0.000482639	0.000725092	1.50235	0.142194
HMDB0000630	C00380	cystosine	7.36281e-05	0.000815068	0.000348868	0.000106554	2.93499e-05	5.94283e-05	0	0.000168966	0.000119353	0.000196151	0.000146509	0.000166164	0.000139838	0.000190762	0.00123648	6.75334e-05	0.000315126	0.000161752	0.00062699	0.000167684	0.000191737	0.000321884	1.67878	0.353771
HMDB00195	C00294	inosine	0.113742	0.066245	0.0374441	0.0355615	0.034104	0.153255	0.0190287	0.0832108	0.0291395	0.0568333	0.0592707	0.0305835	0.0648432	0.0438095	0.0687964	0.0349881	0.0950444	0.0277206	0.107434	0.118607	0.0628563	0.0651098	1.03585	0.896192
HMDB00132	C00242	guanine	0.000664593	0.000331851	0.000656639	0.000356428	0.00039077	0.000278183	1.81502e-05	0.000355887	0.000331137	0.000388653	0.000390529	0.000339361	0.0011313	0.000312559	0.000539241	0.000312877	0.000801267	0.000221618	0.000420816	0.000617083	0.000377229	0.000508665	1.34842	0.230871
HMDB00300	C00106	uracil	0.000287404	0.000101614	0.000353647	0.000220236	0.000198577	0.000209948	8.35146e-05	0.000214242	0.000198952	0.000261214	0.000333274	0.000120677	0.000316697	0.000141929	0.000182036	8.26394e-05	0.000168215	7.64455e-05	0.000234387	0.000421557	0.000212935	0.000207786	0.975818	0.909362
HMDB00292	C00385	xanthine	0	0	0	0	0	0	0	0	0	0	0.0109221	0.00489259	0.0071591	0.00131364	0.00576578	0	0.00546563	0.000601876	0.00664908	0.00845535	0	0.00512252	#DIV/0!	0.00134347
HMDB00157	C00385	hypoxanthine	0	0	0	0	0	0	0	0	0	0	0.0489308	0	0	0.0489308	0.0223404	0	0.0232008	0.00150765	0.00150765	0.0167263	0	0.0163144	#DIV/0!	0.0271093

## Sheet: Sheet2
	stage 10										stage 14
thymidine	0.719076	1.79262	2.16409	0.914104	0.550444	0.654515	0.654515	0.744856	1.0291	1.23955	1.99724	0.991725	0.991725	0.735111	2.92921	0.454675	1.84959	0.602987	2.58331	2.58331	0.000461287		0.000331701	0.000826912	0.000998268	0.000421664	0.000253913	0.000301919	0.000301919	0.000343592	0.000474709	0.000571791	0.000921299	0.00045747	0.00045747	0.000339097	0.00135121	0.000209736	0.000853191	0.00027815	0.00119165	0.00119165
cytosine	0.384991	4.26188	1.82418	0.557158	0.153466	0.310742	0	0.883498	0.62408	1.02565	0.766077	0.868848	0.731192	0.997468	6.46538	0.353123	1.64775	0.845779	3.27844	0.876798	0.000191246		7.36281e-05	0.000815068	0.000348868	0.000106554	2.93499e-05	5.94283e-05	0	0.000168966	0.000119353	0.000196151	0.000146509	0.000166164	0.000139838	0.000190762	0.00123648	6.75334e-05	0.000315126	0.000161752	0.00062699	0.000167684
inosine	1.79049	1.04281	0.589433	0.559798	0.536855	2.41249	0.299544	1.30988	0.458706	0.894652	0.933021	0.481436	1.02074	0.689636	1.08297	0.550772	1.49616	0.436369	1.6912	1.86708	0.0635256		0.113742	0.066245	0.0374441	0.0355615	0.034104	0.153255	0.0190287	0.0832108	0.0291395	0.0568333	0.0592707	0.0305835	0.0648432	0.0438095	0.0687964	0.0349881	0.0950444	0.0277206	0.107434	0.118607
guanine	1.66649	0.832126	1.64654	0.893754	0.979869	0.697554	0.0455122	0.8924	0.830337	0.974561	0.979264	0.850959	2.83677	0.783753	1.35216	0.78455	2.0092	0.555713	1.05521	1.54736	0.000398798		0.000664593	0.000331851	0.000656639	0.000356428	0.00039077	0.000278183	1.81502e-05	0.000355887	0.000331137	0.000388653	0.000390529	0.000339361	0.0011313	0.000312559	0.000539241	0.000312877	0.000801267	0.000221618	0.000420816	0.000617083
uracil	1.38461	0.489542	1.70374	1.06102	0.956673	1.01146	0.402344	1.03214	0.958478	1.25844	1.60559	0.581379	1.52573	0.683764	0.876984	0.398127	0.810399	0.368287	1.12919	2.03091	0.00020757		0.000287404	0.000101614	0.000353647	0.000220236	0.000198577	0.000209948	8.35146e-05	0.000214242	0.000198952	0.000261214	0.000333274	0.000120677	0.000316697	0.000141929	0.000182036	8.26394e-05	0.000168215	7.64455e-05	0.000234387	0.000421557
