# Supplementary material for: GSK3 coordinately regulates mitochondrial activity and nucleotide metabolism in quiescent oocytes
Source: Biol Open. 2025 Mar 24;14(3):bio061815. doi: 10.1242/bio.061815 (PMC11972070; doi:10.1242/bio.061815)
Supplement: Table S2. [file biolopen-14-061815-TableS2.xlsx]

## Sheet: Sheet1
HMDB	KEGG	Metabolite	GSK3-1	GSK3-1	GSK3-1	GSK3-1	GSK3-1	GSK3-1	GSK3-1	GSK3-1	control	control	control	control	control	control	control	control	GSK3 Avg	control Avg	GSK3 StDev	control StDev	Fold Change	ttest	VIP
HMDB00050	C00212	Adenosine	0.0124208	0.00820436	0.00932708	0.0119615	0.00683679	0.00970992	0.00835009	0.0104892	0.0300815	0.0307081	0.0318744	0.0267765	0.0205873	0.0222641	0.0273049	0.0154295	0.00966247	0.0256283	0.00190957	0.00572616	2.65235	5.00097e-05	2.33328
HMDB01096	C00169	Carbamoyl phosphate	3.1106e-05	3.377e-05	3.33461e-05	2.93024e-05	3.91062e-05	2.30123e-05	4.47783e-05	4.33072e-05	1.68312e-05	1.91608e-05	2.18545e-05	1.57493e-05	2.098e-05	1.74784e-05	1.31589e-05	1.55767e-05	3.47161e-05	1.75987e-05	7.33308e-06	2.92306e-06	1.97265	0.000159351	2.20839
HMDB00905	C00360	Deoxyadenosine monophosphate	0.00333672	0.00338869	0.00423166	0.00278377	0.00402542	0.00201293	0.00387163	0.00378174	0.00143646	0.00153395	0.00193738	0.00182273	0.00248838	0.00191012	0.00156523	0.00128319	0.00342907	0.00174718	0.000732124	0.000379515	1.96263	0.000149081	2.17032
HMDB00244	C00255	Riboflavin	0.0115452	0.0127566	0.0116961	0.01244	0.0120274	0.00822399	0.0109036	0.0125703	0.0153167	0.0151025	0.0165806	0.0182042	0.0176779	0.014802	0.0168736	0.0106749	0.0115204	0.0156541	0.00146441	0.00235679	0.735938	0.00126881	1.99579
HMDB00001	C01152	1-Methylhistidine	0.000677714	0.000806255	0.00063782	0.000666684	0.000653018	0.000242897	0.00111407	0.000927024	0.000249494	0.000347885	0.0003369	0.000187717	0.000341691	0.000427084	0.000243222	0.000146624	0.000715686	0.000285077	0.000253248	9.386e-05	2.5105	0.00151605	1.99499
HMDB00132	C00242	Guanine	0.000427829	0.000398798	0.000264188	0.000299328	0.000183461	0.000328141	0.000275499	0.000311715	0.000177189	0.000188624	0.000161775	0.000166476	0.000211985	0.000229565	0.000139846	0.000173323	0.000311035	0.000181098	2.85965e-05	7.70027e-05	1.7175	0.00158448	1.98653
HMDB01256	C00750	Spermine	0.000201296	0.000121527	0.000165757	0.000142337	0.000354361	0.000243221	0.00010983	0.000131346	0.000296161	0.000250852	0.000227122	0.000387336	0.000310402	0.000381184	0.000337335	0.000429049	0.000183709	0.00032743	8.20049e-05	6.97919e-05	0.561064	0.00213566	1.85393
HMDB00756	-	L-Hexanoylcarnitine	0.000795184	0.00125615	0.00105947	0.000999544	0.0011236	0.00118002	0.000860006	0.000306303	0.00216404	0.003693	0.00294393	0.0028979	0.000948519	0.000674233	0.00315497	0.00311775	0.000947535	0.00244929	0.000301799	0.00109688	0.38686	0.00568855	1.83628
HMDB00791	C02838	L-Octanoylcarnitine	0.000624252	0.00112263	0.00121755	0.00109381	0.00126445	0.00107556	0.000500544	0.000314796	0.00238842	0.00381056	0.00259796	0.00244908	0.00115578	0.000616318	0.00371077	0.00267616	0.000901699	0.00242563	0.000364428	0.00110519	0.371738	0.00539737	1.82655
HMDB13305	-	Propionylcholine	0.000197536	0.000188965	0.000190053	0.000176841	0.000270019	0.000170092	0.000142615	0.000252143	0.000174367	0.0001408	0.000133043	0.0001275	0.000129812	0.000124845	0.000106614	0.000176031	0.000198533	0.000139127	4.23508e-05	2.42799e-05	1.427	0.00539941	1.76044
HMDB00402	C02504	2-Isopropylmalic acid	0.00239142	0.00223807	0.00259353	0.00144393	0.00339743	0.00111435	0.00205221	0.00284912	0.00114774	0.00175205	0.00169716	0.00158816	0.000946242	0.00101834	0.00127948	0.00146259	0.00226001	0.00136147	0.000735961	0.000309242	1.65997	0.0105358	1.71386
HMDB00939	C00021	S-Adenosylhomocysteine	5.80939e-05	7.33566e-05	6.74036e-05	6.5594e-05	3.57164e-05	2.62026e-05	6.775e-05	5.83703e-05	9.72703e-05	0.0001016	0.000104556	7.86617e-05	0.000117208	0.000120273	7.92083e-05	3.31591e-05	5.65609e-05	9.1492e-05	1.67681e-05	2.80665e-05	0.618206	0.0111606	1.69254
HMDB03331	C02494	1-Methyladenosine	0.0103423	0.00883873	0.00602095	0.00663914	0.00741546	0.00342632	0.0067192	0.0102543	0.00403602	0.00560671	0.00461559	0.00644178	0.00442665	0.00449251	0.00486564	0.00212419	0.00745706	0.00457614	0.00231711	0.00125135	1.62955	0.0104574	1.65939
HMDB00133	C00387	Guanosine	0.0410188	0.037694	0.0475511	0.0454452	0.0514338	0.0476527	0.0488352	0.0358535	0.0355282	0.0416388	0.0388589	0.0404329	0.0371368	0.0279469	0.0386722	0.0394734	0.0444355	0.037461	0.0042781	0.00560845	1.18618	0.0150485	1.63067
HMDB00044	C00072	Ascorbic acid	0.00145426	0.00119625	0.00142062	0.000904918	0.00229816	0.000718591	0.00117544	0.00170484	0.000717369	0.00105492	0.00106504	0.000970069	0.000540994	0.000604676	0.000810548	0.00078086	0.00135914	0.00081806	0.000491499	0.000197877	1.66141	0.0175162	1.61426
HMDB01565	C00588	Phosphorylcholine	0.00819285	0.0154307	0.00946607	0.0112637	0.0169346	0.00981085	0.0125064	0.0134745	0.00712224	0.00771406	0.00887959	0.00528645	0.0115722	0.0116609	0.00599821	0.0049256	0.012135	0.00789491	0.00303914	0.00263285	1.53706	0.0100711	1.61403
HMDB00684	C00328	L-Kynurenine	0.0165953	0.0141531	0.01261	0.00861074	0.0125391	0.00844272	0.0116684	0.0135602	0.00703572	0.0112691	0.0118854	0.0085618	0.00650037	0.0104653	0.0082248	0.00736413	0.0122725	0.00891332	0.0027388	0.00204019	1.37687	0.0156131	1.57042
HMDB01517	C04677	AICAR	0.000129599	0.000107751	0.00010353	0.000101939	9.4406e-05	0.000104149	0.000131869	0.00010426	8.89411e-05	0.00010818	9.34398e-05	8.91496e-05	9.60811e-05	8.43019e-05	9.17968e-05	0.000101676	0.000109688	9.41958e-05	7.67514e-06	1.3543e-05	1.16447	0.0167193	1.56215
HMDB00574	C00097	L-Cysteine	0.000205898	0.000251755	0.000247228	0.000259805	0.000256545	0.000152187	0.000278022	0.000235355	0.000189045	0.000196802	0.00023928	0.00018752	0.000187133	0.000203089	0.00015843	0.000145987	0.000235849	0.000188411	3.9749e-05	2.82211e-05	1.25178	0.0168346	1.56189
HMDB00254	C00042	Succinic acid	0.0133904	0.0145771	0.0143306	0.0128789	0.0113723	0.0128843	0.01347	0.0132076	0.0163074	0.0145964	0.0136294	0.015811	0.0184116	0.0165579	0.0155394	0.0114549	0.0132639	0.0152885	0.000985215	0.00209311	0.867575	0.0328998	1.48093
HMDB00215	C00140	N-Acetyl-D-glucosamine	5.56857e-05	5.64712e-05	4.65389e-05	5.29531e-05	3.58965e-05	3.25796e-05	5.52914e-05	3.94771e-05	3.11918e-05	4.31753e-05	3.84326e-05	3.34043e-05	3.75135e-05	4.32817e-05	3.33759e-05	3.62728e-05	4.68617e-05	3.7081e-05	9.68963e-06	4.47509e-06	1.26377	0.0271543	1.47949
HMDB00034	C00147	Adenine	0.0226849	0.0195371	0.0199034	0.0215225	0.0207684	0.0207188	0.0206625	0.0210251	0.0196222	0.0189774	0.0208812	0.0195778	0.0198234	0.0206847	0.0178443	0.0197442	0.0208529	0.0196444	0.000951993	0.000965742	1.06152	0.0244784	1.47077
HMDB00210	C00864	Pantothenic acid	0.0280953	0.0346294	0.0342129	0.0360279	0.0504071	0.0297634	0.0391852	0.028445	0.0224057	0.0248582	0.0220424	0.0285303	0.0348743	0.0295779	0.0325072	0.00829069	0.0350958	0.0253858	0.0073163	0.00828758	1.38249	0.0264765	1.46443
HMDB02205	C16511	L-Homocysteic acid	0.00189916	0.00189041	0.00181272	0.00186507	0.00182452	0.00199757	0.00161435	0.00173504	0.00229391	0.00195651	0.00176764	0.00185596	0.00186499	0.00205016	0.00217612	0.0021819	0.00182986	0.0020184	0.000115629	0.000187141	0.906587	0.0325997	1.45651
HMDB00217	C00006	NADP	0.000340594	0.000471315	0.000349374	0.000400721	0.000466522	0.000467394	0.000367982	0.00049576	0.000350003	0.000355509	0.000363039	0.000322837	0.000400582	0.000424889	0.000264889	0.000357723	0.000419958	0.000354934	6.22831e-05	4.81277e-05	1.1832	0.0358971	1.3774
HMDB01173	C00170	5'-Methylthioadenosine	0.0130856	0.0122041	0.0150467	0.0138453	0.0132862	0.0153494	0.0147583	0.015563	0.016206	0.0147573	0.0142783	0.0152057	0.0157657	0.015931	0.0143379	0.0164799	0.0141423	0.0153702	0.00121699	0.000850332	0.920112	0.0366229	1.37371
HMDB00902	C00003	NAD	0.0296977	0.0314254	0.0291555	0.0282774	0.0341269	0.0234782	0.0307263	0.0294933	0.0241942	0.0237132	0.0296034	0.0238252	0.0290342	0.0305246	0.02468	0.0241573	0.0295476	0.0262165	0.00303588	0.00294342	1.12706	0.042796	1.36185
NA	NA	cADP-ribose	7.93159e-05	9.25341e-05	0.000103068	6.62659e-05	0.00013483	7.08584e-05	0.000109614	0.000129567	6.18084e-05	7.16146e-05	9.12799e-05	8.45471e-05	7.94724e-05	6.57557e-05	9.11469e-05	6.25323e-05	9.82566e-05	7.60197e-05	2.57338e-05	1.22764e-05	1.29252	0.0518424	1.35899
HMDB00746	-	Hydroxyisocaproic acid	0.000674594	0.00073399	0.000761832	0.000665026	0.000730413	0.000602323	0.000678397	0.000694866	0.000837501	0.000824475	0.000714795	0.00099041	0.000868508	0.000673037	0.000941389	0.000595958	0.00069268	0.000805759	4.98245e-05	0.000135062	0.859661	0.0538352	1.35117
HMDB01414	C00134	Putrescine	0.00400172	0.00329315	0.00512617	0.0037116	0.00244676	0.0036057	0.00334589	0.00413524	0.00236513	0.00187838	0.00396281	0.00398294	0.0016453	0.002247	0.00167748	0.00386911	0.00370828	0.00270352	0.00077316	0.00105273	1.37165	0.0488424	1.31347
HMDB03320	C19837	Indole-3-carboxylic acid	4.24502e-05	3.51786e-05	4.42241e-05	3.63857e-05	2.91129e-05	3.05307e-05	5.42244e-05	4.11726e-05	5.15396e-05	5.23704e-05	5.15289e-05	2.90804e-05	4.63091e-05	5.24526e-05	4.15706e-05	6.3425e-05	3.91599e-05	4.85346e-05	8.16276e-06	1.00121e-05	0.806846	0.0600931	1.30643
HMDB03337	C00127	Oxidized glutathione	0.00139912	0.000878379	0.00118261	0.00103174	0.000728647	0.000732296	0.00130175	0.000890473	0.000886469	0.000856376	0.00114618	0.000849455	0.000723582	0.000731835	0.000548995	0.000329795	0.00101813	0.000759086	0.000254716	0.000243233	1.34125	0.056388	1.27419
HMDB00208	C00026	Oxoglutaric acid	2.26005e-05	2.91915e-05	3.97645e-05	3.57194e-05	6.91128e-05	4.92661e-07	4.57526e-05	3.8052e-05	5.65808e-05	3.84944e-05	7.34773e-05	3.61715e-05	3.20009e-05	5.89912e-05	5.34197e-05	4.84016e-05	3.50858e-05	4.96922e-05	1.96033e-05	1.38172e-05	0.706062	0.109442	1.24372
HMDB00273	C00214	Thymidine	0.000461287	0.00030641	0.00076557	0.000308926	0.000501553	0.000222709	0.000283086	0.000562287	0.000271585	0.000257219	0.000405245	0.000344861	0.000304445	0.000226497	0.000316499	0.000178023	0.000426478	0.000288047	0.000181499	7.08686e-05	1.48059	0.0750873	1.23165
HMDB00125	C00051	Glutathione	0.00129206	0.00146364	0.00156879	0.00114209	0.000866391	0.000641548	0.00171993	0.00113339	0.00073614	0.000664616	0.00159668	0.000546128	0.000671938	0.00158282	0.000325828	0.000336247	0.00122848	0.00080755	0.000360315	0.000505713	1.52124	0.0780513	1.20695
HMDB00157	C00262	Hypoxanthine	0.01227	0.0125932	0.0132506	0.0123499	0.0130363	0.0139709	0.0113954	0.0123984	0.0154819	0.0133455	0.0119795	0.0144069	0.0122885	0.012562	0.0144167	0.0145059	0.0126581	0.0136234	0.000768066	0.00126288	0.929146	0.090483	1.19668
HMDB00192	C00491	L-Cystine	9.73648e-05	8.69995e-05	9.90497e-05	0.000141535	0.000162962	0.000219636	8.01132e-05	0.000103458	0.000166039	0.000186311	0.000114076	0.00024413	0.000139245	7.87604e-05	0.000208443	0.000273056	0.00012389	0.000176257	4.78401e-05	6.54219e-05	0.702891	0.0909747	1.18009
HMDB00232	C03722	Quinolinic acid_pos-125	0.000612676	0.000657726	0.000637764	0.000640376	0.000300632	0.000282514	0.000681629	0.000680489	0.000546702	0.000766878	0.000712578	0.000895236	0.00108837	0.000677869	0.000908807	0.00029394	0.000561726	0.000736298	0.000168349	0.000243637	0.762906	0.120404	1.14574
HMDB00071	C05512	Deoxyinosine	0.00130414	0.00148022	0.00140396	0.00114915	0.00164745	0.000745433	0.00109731	0.00159043	0.000405864	0.000630385	0.000697935	0.0010981	0.00157593	0.000637141	0.00184667	0.000358948	0.00130226	0.000906373	0.000297542	0.000549223	1.43678	0.101099	1.13443
HMDB01254	C00352	Glucosamine 6-phosphate	0.000118538	0.000119086	0.000118762	0.000151425	0.000147525	7.50616e-06	0.000120127	0.000138844	0.000156986	0.000108779	0.000135208	0.000135287	0.000133022	0.000160271	0.000170828	0.000143223	0.000115227	0.00014295	4.56342e-05	1.94907e-05	0.80606	0.146832	1.12583
HMDB00688	-	Isovalerylcarnitine	0.00438659	0.00451609	0.00429031	0.0045214	0.00368684	0.0038627	0.00615168	0.00387455	0.00265621	0.00283644	0.00275149	0.00320388	0.00212247	0.00259486	0.00200919	0.00229923	0.00441127	0.00255922	0.000772857	0.000396587	1.72368	0.000105888	1.12
HMDB00086	C00670	Glycerophosphocholine	0.0260652	0.0276216	0.0252746	0.0256354	0.0355902	0.0330581	0.0263251	0.0261511	0.0300275	0.0278076	0.0298534	0.0279642	0.0419132	0.0294648	0.0287941	0.0473714	0.0282152	0.0328995	0.00389055	0.00743685	0.857616	0.143874	1.0765
HMDB00824	C03017	Propionylcarnitine	0.00945432	0.0104633	0.0104707	0.0116665	0.0134858	0.010776	0.0116657	0.0193768	0.00481473	0.00498491	0.0050973	0.0115172	0.00422037	0.0116273	0.0107604	0.00599594	0.0121699	0.00737727	0.00314632	0.00329522	1.64965	0.0100503	1.07456
HMDB00500	C00156	4-Hydroxybenzoic acid	0.00297159	0.00337237	0.00243392	0.00219441	0.00185038	0.00113764	0.00234301	0.0029421	0.0019021	0.00221795	0.00150244	0.00190274	0.00184776	0.00211364	0.00269261	0.00123721	0.00240568	0.00192706	0.000707928	0.000442265	1.24837	0.131374	1.06408
HMDB00014	C00881	Deoxycytidine	5.3152e-05	5.62901e-05	7.29817e-05	4.3381e-05	6.05377e-05	1.43545e-05	4.55801e-05	6.76931e-05	2.6436e-05	2.79187e-05	4.2009e-05	2.93377e-05	6.12709e-05	2.37133e-05	3.18199e-05	2.83057e-05	5.17463e-05	3.38514e-05	1.8171e-05	1.23439e-05	1.52863	0.0393713	1.04767
HMDB01488	C00253	Nicotinic acid_Vit B3	0.00129511	0.00103355	0.00126998	0.00107067	0.00100005	0.000712074	0.00100219	0.000895595	0.00115436	0.000810593	0.000878229	0.0010587	0.000933858	0.000933183	0.000742291	0.000666637	0.0010349	0.000897231	0.000189043	0.000160298	1.15344	0.139082	1.03788
HMDB00099	C02291	L-Cystathionine	6.51359e-05	5.62842e-05	5.17093e-05	7.69913e-05	4.43785e-05	3.79376e-05	7.15449e-05	5.64047e-05	5.23985e-05	0.000105423	9.09977e-05	6.17886e-05	7.56631e-05	5.68052e-05	6.05639e-05	4.67333e-05	5.75483e-05	6.87967e-05	1.3237e-05	2.03467e-05	0.836498	0.214441	0.989124
HMDB00606	C01087	2-Hydroxyglutaric acid	0.000240785	0.000158743	0.00018652	0.000149481	9.4384e-05	6.9293e-05	0.000163055	0.000174804	0.000226256	0.000257312	0.000263616	0.000241538	0.000150676	0.000162928	0.000164139	8.26447e-05	0.000154633	0.000193639	5.32823e-05	6.35702e-05	0.798564	0.205394	0.98592
HMDB00162	C00148	L-Proline	0.0388264	0.0400067	0.035996	0.0409161	0.0410408	0.0466286	0.0407051	0.0399882	0.038725	0.0394092	0.0377822	0.036043	0.0372424	0.034305	0.039206	0.0456131	0.0405135	0.0385407	0.00296787	0.00333145	1.05119	0.231847	0.967405
HMDB01058	C00354	Fructose 1,6-bisphosphate	8.7645e-06	1.2211e-05	9.45126e-06	1.14909e-05	1.23225e-05	6.83491e-06	1.55755e-05	1.31869e-05	9.1294e-06	1.12712e-05	1.45084e-05	3.98104e-06	5.93374e-06	1.3525e-05	4.35725e-06	8.67937e-06	1.12297e-05	8.92318e-06	2.76449e-06	4.0035e-06	1.25849	0.203925	0.951584
HMDB00095	C00055	Cytidine monophosphate	0.00112075	0.00210008	0.00187731	0.00121781	0.00176486	0.00116562	0.00180467	0.00179205	0.00167745	0.00141705	0.00246862	0.00154656	0.00277662	0.00295312	0.00200634	0.000933683	0.0016054	0.00197243	0.000377423	0.000708281	0.813917	0.223112	0.942424
HMDB02064	C02714	N-Acetylputrescine	7.16267e-05	7.91803e-05	6.35716e-05	7.60357e-05	5.77158e-05	5.09221e-05	6.16237e-05	4.94923e-05	8.46206e-05	6.98841e-05	5.69557e-05	7.07604e-05	6.82444e-05	6.47166e-05	7.90686e-05	7.04359e-05	6.3771e-05	7.05858e-05	1.10833e-05	8.41077e-06	0.903454	0.189155	0.928644
HMDB00161	C00041	L-Alanine	0.00630621	0.00629488	0.00703132	0.00650874	0.00717895	0.00617442	0.00632495	0.00722795	0.00568477	0.00676	0.00658846	0.00704358	0.0046656	0.00554121	0.00633092	0.00711679	0.00663093	0.00621642	0.000439545	0.000852348	1.06668	0.248293	0.924434
HMDB00510	C00956	Aminoadipic acid	9.07396e-05	0.000134225	8.12199e-05	0.000135404	8.1342e-05	0.000100047	0.00017759	8.84871e-05	4.6483e-05	7.19603e-05	7.94983e-05	5.79721e-05	0.000178871	8.86399e-05	8.06157e-05	7.65931e-05	0.000111132	8.50792e-05	3.4585e-05	4.02303e-05	1.30622	0.187024	0.912614
HMDB00214	C00077	Ornithine	0.0035877	0.00352453	0.00380711	0.00364381	0.00341051	0.00529487	0.00324743	0.00378235	0.00411459	0.00401529	0.00288274	0.00382851	0.00475352	0.00447234	0.00409141	0.00500778	0.00378729	0.00414577	0.000636517	0.000647626	0.91353	0.282964	0.903172
HMDB01107	-	7-Methylguanosine	0.00189159	0.0011849	0.000957015	0.00102402	0.0011985	0.00043098	0.000967181	0.00150698	0.000822089	0.000898378	0.00110382	0.00141485	0.00091711	0.00113123	0.000749058	0.00036393	0.00114514	0.000925058	0.000428335	0.000309741	1.23792	0.260452	0.863687
HMDB01554	C00655	Xanthylic acid	6.60805e-05	8.3853e-05	9.24565e-05	8.20651e-05	4.51823e-05	4.1809e-05	7.40821e-05	0.000108266	7.31257e-05	6.94442e-05	0.000107481	6.50789e-05	0.000130551	0.000165423	7.81691e-05	5.18479e-05	7.42243e-05	9.26401e-05	2.26967e-05	3.87422e-05	0.801212	0.269952	0.860457
HMDB00300	C00106	Uracil	0.000161372	0.00020757	0.000182725	0.000186392	0.000152343	0.000191246	0.000185744	0.000201386	0.000187413	0.000177568	0.000173523	0.000158253	0.000190059	0.000173135	0.000179169	0.000165792	0.000183597	0.000175614	1.86457e-05	1.05067e-05	1.04546	0.313953	0.824509
HMDB02024	C02835	Imidazoleacetic acid	0.000429734	0.000385668	0.000446496	0.000384241	0.000456081	0.000540977	0.000452363	0.000447338	0.000500927	0.000453587	0.00049876	0.000390884	0.000420683	0.000497713	0.000434826	0.000600295	0.000442862	0.00047471	4.89968e-05	6.49714e-05	0.932912	0.28836	0.816397
HMDB00039	C00246	Butyric acid	0.000307558	0.000337181	0.000328103	0.000349213	0.000324864	0.000570134	0.000339157	0.000320236	0.000450849	0.000286001	0.000338188	0.000298437	0.000559098	0.000534686	0.000316763	0.000541251	0.000359556	0.000415659	8.60313e-05	0.000118375	0.865025	0.298222	0.815684
HMDB00139	C00258	Glyceric acid	6.81465e-05	8.1659e-05	7.63182e-05	6.95214e-05	7.44692e-05	0.000115059	7.62252e-05	6.02408e-05	8.53961e-05	5.61799e-05	7.8751e-05	5.81575e-05	7.48116e-05	6.69993e-05	7.32896e-05	8.60112e-05	7.7705e-05	7.24495e-05	1.64269e-05	1.13149e-05	1.07254	0.470007	0.81478
HMDB00072	C00417	cis-Aconitic acid	0.000768634	0.000831751	0.00063475	0.000540472	0.000348424	0.00057348	0.000671614	0.000607655	0.000803042	0.000716978	0.00072213	0.00058649	0.000893955	0.000745126	0.000571837	0.0005658	0.000622097	0.00070067	0.000147441	0.000118543	0.887861	0.260595	0.811846
HMDB01185	C00019	S-Adenosylmethionine	0.0183517	0.019422	0.0200681	0.0199783	0.0178784	0.0222069	0.0214362	0.0203616	0.0206751	0.0186627	0.022297	0.0181827	0.0233248	0.0229511	0.0187912	0.0245107	0.0199629	0.0211744	0.0014447	0.00243074	0.942783	0.250089	0.811219
HMDB00089	C00475	Cytidine	0.011837	0.01773	0.0155631	0.0161502	0.013644	0.0082382	0.0146562	0.0170987	0.0109583	0.0127099	0.0118991	0.0118111	0.0163836	0.0147957	0.0133758	0.0116617	0.0143647	0.0129494	0.00311567	0.00183082	1.10929	0.290966	0.809999
HMDB01252	C00576	Betaine Aldehyde	4.93229e-05	5.03659e-05	3.85145e-05	3.99318e-05	5.04494e-05	4.14659e-05	4.78924e-05	4.43776e-05	3.42333e-05	3.19912e-05	4.05977e-05	3.72998e-05	6.78218e-05	4.66084e-05	2.76237e-05	2.8708e-05	4.529e-05	3.93605e-05	4.86233e-06	1.30941e-05	1.15065	0.260859	0.804173
HMDB00235	C00378	Thiamine	0.00208219	0.00205429	0.00207117	0.00230028	0.00269787	0.00221508	0.00231034	0.00207023	0.00231235	0.00232502	0.0026857	0.00223355	0.00229595	0.00252169	0.00228418	0.0020501	0.00222518	0.00233857	0.000218373	0.000190459	0.951515	0.287379	0.789677
HMDB01401	C00092	Glucose 6-phosphate	0.000445216	0.00058753	0.000587796	0.000500619	0.000663988	0.00069081	0.00055298	0.000603283	0.000477757	0.000321726	0.000627546	0.0004159	0.000370048	0.000504288	0.000358156	0.000966927	0.000579028	0.000505294	8.03414e-05	0.000210591	1.14592	0.37898	0.778616
HMDB01548	C00117	D-Ribose 5-phosphate	0.000117553	0.000126207	0.000123572	0.000110313	9.14348e-05	0.00011301	0.000144851	0.000133128	0.00012048	0.000129439	0.000145631	0.000122707	0.000130559	0.000114441	0.00010588	0.00013652	0.000120009	0.000125707	1.60617e-05	1.25796e-05	0.954668	0.443431	0.77138
HMDB03070	C00493	Shikimic acid	0.0241578	0.0291649	0.0246079	0.0264865	0.0264293	0.0370313	0.0283842	0.0289143	0.0285639	0.0305165	0.0308076	0.0316189	0.0242518	0.0275049	0.0328276	0.0341831	0.028147	0.0300343	0.00404898	0.00317023	0.937163	0.317847	0.763193
HMDB01431	C00534	Pyridoxamine	0.00121044	0.00119359	0.00111244	0.00115517	0.00134219	0.00131019	0.00104468	0.001278	0.00133892	0.00125127	0.000997057	0.00121197	0.00120141	0.00122757	0.00153105	0.00145493	0.00120584	0.00127677	0.000101503	0.000165379	0.944441	0.322184	0.757543
HMDB01514	C00329	Glucosamine	0.000134985	0.000115688	0.000166562	0.000119034	0.00013371	0.000159653	0.000121499	0.000133622	0.000324683	0.00013579	0.000120276	0.000108712	0.000135242	0.000123826	0.000150788	0.000170031	0.000135594	0.000158668	1.85735e-05	6.97012e-05	0.854576	0.392057	0.734969
HMDB03357	C00437	N-Acetylornithine	0.00078603	0.000868018	0.000701095	0.000604956	0.000405062	0.000455756	0.000656398	0.00063237	0.000544475	0.000445026	0.000557444	0.000653452	0.00074196	0.000638481	0.000581639	0.000425499	0.000638711	0.000573497	0.000154796	0.000105944	1.11371	0.344278	0.718409
HMDB00766	C00624	N-Acetyl-L-alanine	0.000163092	0.000173216	0.000180504	0.000183737	0.000132016	0.000195072	0.000203744	0.000161848	0.000147389	0.000216202	0.000194527	0.000190548	0.000207296	0.000198435	0.000183093	0.000151987	0.000174153	0.000186185	2.23466e-05	2.46969e-05	0.935381	0.324422	0.714231
HMDB00296	C00299	Uridine	0.000221278	0.00044838	0.000472554	0.000378143	0.000410828	0.000171786	0.000273055	0.000457139	0.00021928	0.000434195	0.00030491	0.000279256	0.000301599	0.000310759	0.00042196	0.000168021	0.000354145	0.000304998	0.000116363	9.03877e-05	1.16114	0.36241	0.69988
HMDB00128	C00581	Guanidoacetic acid	0.0231804	0.0211468	0.0232261	0.0220913	0.0224821	0.0247903	0.0214585	0.0218237	0.0213787	0.0230759	0.0214949	0.0242414	0.0171935	0.0191853	0.02314	0.0235872	0.0225249	0.0216621	0.0011815	0.00241285	1.03983	0.384712	0.699463
HMDB00742	C05330	Homocysteine	3.41982e-05	3.30078e-05	3.23075e-05	3.59036e-05	3.89332e-05	3.47792e-05	5.15948e-05	4.33088e-05	3.03295e-05	3.00552e-05	4.91043e-05	2.00761e-05	5.24885e-05	3.43748e-05	1.6645e-05	3.46063e-05	3.80041e-05	3.346e-05	6.55113e-06	1.24914e-05	1.13581	0.38247	0.680106
HMDB00182	C00047	L-Lysine	0.00658975	0.00677464	0.00661533	0.00521911	0.00690494	0.0072498	0.00510128	0.00729444	0.00645711	0.00649971	0.00769596	0.0058857	0.00605688	0.00527128	0.00733974	0.00970761	0.00646866	0.00686425	0.000848808	0.00138606	0.94237	0.504721	0.678347
HMDB02250	-	Dodecanoylcarnitine	1.98497e-05	1.86022e-05	1.90782e-05	1.81929e-05	8.12511e-06	8.96208e-06	1.14508e-05	9.53556e-06	2.14897e-05	2.40469e-05	2.75219e-05	1.71338e-05	2.8612e-05	1.92469e-05	2.37697e-05	2.49244e-05	1.42246e-05	2.33431e-05	5.13655e-06	3.91282e-06	0.609368	0.00151157	0.676344
HMDB00062	C00487	Carnitine	0.0166239	0.021422	0.0204229	0.0166221	0.0175359	0.0170437	0.0187272	0.018182	0.0153002	0.0135447	0.0179721	0.0181331	0.0239854	0.0183374	0.0146221	0.0143064	0.0183225	0.0170252	0.00178215	0.00339215	1.0762	0.359627	0.668175
HMDB00177	C00135	L-Histidine	0.00582496	0.00510637	0.00629016	0.00527762	0.00619303	0.00571893	0.00573736	0.00626624	0.0061983	0.00680598	0.00550256	0.00710913	0.00449972	0.00522001	0.00638293	0.0070971	0.00580184	0.00610197	0.000443556	0.000948143	0.950814	0.436398	0.665838
HMDB00645	C00446	Galactose 1-phosphate	0.00012357	0.000159595	0.000151476	0.000125632	0.000168765	0.000184321	0.000190991	0.000161648	0.000128949	0.000107243	0.000193952	0.000119075	0.000102578	0.000141391	9.86457e-05	0.000271945	0.00015825	0.000145472	2.44602e-05	5.95533e-05	1.08783	0.587834	0.663236
HMDB01257	C00315	Spermidine	0.00388824	0.00368158	0.00395024	0.00440981	0.0048096	0.00699485	0.00295312	0.00359352	0.00435154	0.00354718	0.00290657	0.00486679	0.00388912	0.00313084	0.00481801	0.00587228	0.00428512	0.00417279	0.00122589	0.000998498	1.02692	0.843744	0.658464
HMDB00187	C00065	L-Serine	0.00396175	0.00415268	0.00428452	0.00471353	0.00412137	0.00629577	0.0037779	0.00403215	0.00439216	0.0039207	0.00442972	0.00391766	0.00534111	0.00470135	0.00419718	0.0071449	0.00441746	0.0047556	0.000806786	0.0010693	0.928897	0.487839	0.641534
HMDB00175	C00130	Inosinic acid	0.0105813	0.0112403	0.011875	0.0117092	0.00958288	0.0057121	0.0134535	0.012044	0.0109317	0.0122061	0.0142613	0.010257	0.0131024	0.0144933	0.0088223	0.00641081	0.0107748	0.0113106	0.00233531	0.00278521	0.952625	0.683211	0.640515
HMDB00043	C00719	Betaine	0.00388906	0.00442388	0.00413236	0.00394265	0.00387186	0.00530221	0.00414176	0.00399571	0.00451435	0.00384578	0.00434366	0.00372618	0.00492142	0.00491031	0.00396796	0.00501328	0.00421244	0.00440537	0.000475701	0.000517173	0.956206	0.450416	0.637719
HMDB00159	C00079	L-Phenylalanine	0.0477519	0.0442508	0.0467096	0.0447839	0.0432734	0.0504178	0.0458095	0.0434719	0.0442679	0.0477695	0.042415	0.0468311	0.0371749	0.0367297	0.0466031	0.0525977	0.0458086	0.0442986	0.00242596	0.00540147	1.03409	0.487729	0.633049
HMDB00239	C00314	Pyridoxine	0.00953156	0.00936467	0.00728438	0.00953391	0.0085656	0.0102489	0.00839803	0.0093119	0.0100375	0.00987581	0.00831239	0.00879234	0.00892101	0.00973503	0.00886556	0.00654021	0.00902987	0.00888498	0.000913778	0.00112559	1.01631	0.781747	0.624175
HMDB00195	C00294	Inosine	0.0622303	0.062335	0.0635256	0.0707786	0.0645081	0.0509102	0.0645782	0.0640911	0.0563012	0.062272	0.0604606	0.0551462	0.0744564	0.066537	0.0569851	0.0519122	0.0628696	0.0605088	0.00552654	0.00723843	1.03902	0.476357	0.612648
HMDB00119	C00048	Glyoxylic acid	0.000294316	0.00037748	0.00031815	0.000348194	0.000222602	0.000272836	0.000342076	0.000325442	0.000311905	0.000315236	0.000384708	0.00032383	0.000392929	0.000377667	0.000292012	0.000237884	0.000312637	0.000329521	4.86329e-05	5.30972e-05	0.948761	0.518024	0.601508
HMDB00094	C00158	Citric acid	0.0160245	0.0103296	0.0087089	0.00855497	0.00804394	0.0215937	0.00971764	0.00898073	0.0172365	0.0100706	0.013365	0.00904336	0.016355	0.0136845	0.00885211	0.00939675	0.0114943	0.0122505	0.00480558	0.00337503	0.938271	0.721747	0.594845
HMDB01068	C00281	D-Sedoheptulose 7-phosphate	0.000176321	0.000236188	0.000495707	0.000258939	0.000275376	0.000494295	0.000433592	0.000187735	0.000342373	0.000223342	0.000304253	0.000238074	0.000299362	0.000245421	0.000259768	0.000397417	0.000319769	0.000288751	0.00013365	5.92821e-05	1.10742	0.562294	0.58678
HMDB01488	C00253	Nicotinic acid_pos-109	0.0199667	0.0222983	0.0214505	0.0212123	0.0189233	0.0182238	0.0208646	0.0202033	0.0232404	0.0228624	0.0190304	0.0214122	0.019051	0.0221982	0.0213984	0.0180105	0.0203928	0.0209005	0.00134829	0.00195624	0.975713	0.556523	0.563707
HMDB00251	C00245	Taurine	6.98643e-05	0.000107988	0.000114828	5.94658e-05	4.32172e-05	7.51968e-06	0.000110194	9.19567e-05	6.14301e-05	9.48462e-05	8.28963e-05	8.29014e-05	7.77848e-05	8.18798e-05	7.07602e-05	1.2461e-05	7.56293e-05	7.062e-05	3.78511e-05	2.54488e-05	1.07093	0.761297	0.552031
HMDB00172	C00407	L-Isoleucine	0.0727486	0.0525573	0.049866	0.0526232	0.0471605	0.0560101	0.0471657	0.0481973	0.0524922	0.0520792	0.0472709	0.0461816	0.045408	0.0546295	0.0504916	0.0594651	0.0532911	0.0510023	0.00844947	0.00473399	1.04488	0.517651	0.544207
HMDB00092	C01026	Dimethylglycine	0.0143317	0.0137924	0.0145991	0.0124945	0.0133957	0.0148085	0.0135853	0.0137458	0.0120029	0.0135643	0.01584	0.013041	0.0151385	0.0166833	0.0123366	0.0154806	0.0138441	0.0142609	0.000740624	0.00174824	0.970774	0.54938	0.544136
HMDB00126	C00093	Glycerol 3-phosphate	0.000308675	0.000239913	0.00026568	0.000232593	0.000174126	0.00017145	0.000403388	0.000289871	0.000207497	0.000239709	0.000347017	0.00025373	0.000324591	0.000247202	0.000193805	0.000159784	0.000260712	0.000246667	7.58004e-05	6.33789e-05	1.05694	0.693896	0.540444
HMDB00904	C00327	Citrulline	0.00143472	0.0014557	0.00163968	0.00164467	0.00144963	0.00214966	0.00153944	0.00128991	0.00159605	0.00140003	0.00152681	0.00127364	0.00240384	0.00160608	0.00146653	0.00200001	0.00157543	0.00165912	0.000259517	0.000367993	0.949554	0.608228	0.534323
HMDB00634	C02226	Citraconic acid	0.000850013	0.000151109	0.00029773	0.000133675	0.000137237	0.000207107	0.000125712	0.000126915	0.00104888	0.000392119	0.000304058	0.000180078	0.000248816	0.000290018	0.000126816	0.00021664	0.000253687	0.000350928	0.000248035	0.000293408	0.722904	0.48616	0.533832
HMDB00201	C02571	L-Acetylcarnitine	0.00576352	0.00728357	0.00652269	0.00520462	0.00767147	0.00428314	0.00790199	0.00728269	0.00527806	0.00804158	0.00689953	0.00752586	0.00558618	0.00642233	0.00859332	0.0041967	0.00648921	0.00656795	0.00129278	0.00149154	0.988013	0.911806	0.526572
HMDB00738	C00463	Indole	0.021616	0.0193928	0.0222243	0.0202476	0.0212752	0.0233126	0.0208307	0.0214977	0.0221804	0.0218316	0.0200771	0.0234376	0.0169685	0.0171068	0.0214643	0.0227422	0.0212996	0.0207261	0.00119579	0.00247671	1.02767	0.568263	0.525167
HMDB00019	C00141	Alpha-ketoisovaleric acid	3.14704e-05	3.2815e-05	3.56624e-05	4.50075e-05	2.89278e-05	1.66347e-05	3.97149e-05	3.56462e-05	3.81354e-05	1.448e-05	4.32378e-05	4.37924e-05	2.71272e-05	2.94451e-05	2.28733e-05	2.21449e-05	3.32349e-05	3.01545e-05	8.36401e-06	1.06462e-05	1.10215	0.530856	0.517959
HMDB00070	C00408	Pipecolic acid	0.0165692	0.0175209	0.0152023	0.0184645	0.0174643	0.0222921	0.0164688	0.0119619	0.0163146	0.0166964	0.0175393	0.0153453	0.0188954	0.0184119	0.0159302	0.0216243	0.016993	0.0175947	0.00292084	0.00203107	0.965804	0.640668	0.515998
HMDB00725	C01157	4-Hydroxyproline	0.0254187	0.0254102	0.0256914	0.025945	0.0249654	0.0295155	0.0254581	0.0265828	0.0271922	0.0260156	0.0262648	0.026162	0.0235479	0.0222786	0.0252058	0.0306358	0.0261234	0.0259128	0.00145034	0.00249114	1.00813	0.839999	0.486776
HMDB00226	C00295	Orotic acid	0.000396935	0.000944607	0.000463574	0.000952789	0.000148588	0.000216341	0.000922036	0.000577659	0.00037702	0.000918818	0.000635863	0.000533254	0.000669901	0.00108093	0.000682948	0.000247356	0.000577816	0.000643261	0.000328263	0.000269801	0.898261	0.669991	0.480423
HMDB00191	C00049	L-Aspartic acid	0.00327719	0.00320239	0.0030551	0.00357158	0.00349805	0.00421988	0.00327731	0.0035503	0.00352581	0.00354788	0.00322353	0.00351591	0.00286818	0.00287046	0.00377318	0.00444477	0.00345648	0.00347122	0.000357865	0.000512102	0.995754	0.94785	0.474457
HMDB02005	-	Methionine sulfoxide	0.0147034	0.0166332	0.0116831	0.0135239	0.0129885	0.0206399	0.0134228	0.0130455	0.0158173	0.0127181	0.0137047	0.013753	0.0156991	0.0158533	0.0117068	0.0181839	0.01458	0.0146795	0.00284572	0.00208687	0.993222	0.93767	0.471215
HMDB01397	C00144	Guanosine monophosphate	0.00496843	0.00440657	0.00580232	0.00615172	0.00258071	0.00151219	0.00481627	0.00651242	0.00462382	0.00589795	0.00560669	0.00393429	0.00467863	0.00397691	0.00433603	0.00185664	0.00459383	0.00436387	0.00174612	0.00123554	1.0527	0.766035	0.464541
HMDB00112	C00334	Gamma-Aminobutyric acid	0.0205559	0.024511	0.0293184	0.0287656	0.0273109	0.0305169	0.0311179	0.0279757	0.0278339	0.0254755	0.0257141	0.0246371	0.0320194	0.0347184	0.0267759	0.0319146	0.027509	0.0286361	0.00347469	0.00373809	0.960641	0.542312	0.463252
HMDB00935	C00167	Uridine diphosphate glucuronic acid	8.25009e-06	1.12575e-05	9.98442e-06	7.46893e-06	1.00007e-05	4.92661e-07	5.84087e-06	8.37665e-06	5.70472e-06	8.84351e-06	1.58251e-05	3.74253e-07	8.90151e-06	1.91441e-05	6.44796e-06	4.81194e-07	7.70898e-06	8.21529e-06	3.36756e-06	6.64334e-06	0.938369	0.85124	0.443302
HMDB00288	C00105	Uridine 5'-monophosphate	0.000118675	0.000120293	0.000147015	9.59557e-05	0.000325299	4.27184e-05	0.000103577	0.000102656	0.000119064	0.000135775	0.000159864	0.000115362	0.000196996	0.000272917	0.000136815	4.01663e-05	0.000132024	0.00014712	8.35325e-05	6.75538e-05	0.897388	0.697284	0.44012
HMDB00017	C00847	4-Pyridoxic acid	0.00226087	0.00258642	0.00260786	0.00282235	0.000523178	0.00105832	0.00325175	0.00251663	0.00259359	0.002883	0.00263087	0.00136701	0.00244797	0.00356199	0.00203062	0.000779302	0.00220342	0.00228679	0.000927993	0.000878653	0.963543	0.856262	0.434942
HMDB01149	C00430	5-Aminolevulinic acid	0.00068617	0.000851236	0.000700556	0.000918389	0.000644212	0.00134276	0.000969571	0.000730641	0.000826329	0.000645407	0.00101604	0.000653139	0.000968281	0.00118791	0.000664063	0.00131258	0.000855442	0.000909218	0.000229074	0.000255626	0.940854	0.664525	0.431717
HMDB00045	C00020	Adenosine monophosphate	0.0016337	0.00274859	0.00214317	0.00237852	0.00124366	0.00112177	0.00251552	0.0020353	0.00159083	0.00172053	0.00273116	0.00160934	0.00259281	0.00289991	0.00167086	0.00117363	0.00197753	0.00199863	0.000593373	0.000642007	0.989441	0.946535	0.428289
HMDB00122	C00031	D-Glucose	0.000246889	0.000265479	0.000301336	0.000277406	0.000286946	0.000315219	0.000237552	0.000288392	0.000247326	0.000302651	0.000232677	0.000281602	0.000272138	0.000240787	0.000254336	0.000395565	0.000277402	0.000278385	2.63929e-05	5.26651e-05	0.99647	0.963266	0.427662
HMDB02174	C05776	Cobalamin	1.66714e-05	2.17496e-05	1.694e-05	3.48559e-05	2.33954e-05	4.16932e-05	2.40448e-05	1.34552e-05	1.22673e-05	1.91613e-05	2.29851e-05	1.14233e-05	2.82945e-05	2.26809e-05	1.62107e-05	5.04054e-05	2.41007e-05	2.29286e-05	9.6436e-06	1.24739e-05	1.05112	0.836682	0.415928
HMDB00696	C00073	L-Methionine	0.0310385	0.0289846	0.0303564	0.0311425	0.0324323	0.0343752	0.0302882	0.0306596	0.0321801	0.0334695	0.0293999	0.0326381	0.0266167	0.0294365	0.031781	0.0345991	0.0311597	0.0312651	0.00161952	0.00260202	0.996628	0.924131	0.412685
HMDB00625	C00257	Gluconic acid	0.000121341	0.000116567	0.000128026	0.000103415	0.000322001	0.000114146	0.000102211	0.000136073	8.19741e-05	9.90053e-05	0.000114353	0.000322013	0.000319717	5.86821e-05	0.000198416	0.00011973	0.000142973	0.000164236	7.32358e-05	0.000104792	0.87053	0.646137	0.403648
HMDB00156	C00149	L-Malic acid	0.0016108	0.00113617	0.00152135	0.0013669	0.000888163	0.000613773	0.00135445	0.00159057	0.00123585	0.00157102	0.00124566	0.00179101	0.000828445	0.000923816	0.00129154	0.000720539	0.00126027	0.00120098	0.00035701	0.000367016	1.04937	0.74813	0.403162
HMDB01294	C01159	2,3-Diphosphoglyceric acid	7.04692e-06	8.20428e-06	7.84639e-06	1.36948e-05	8.03634e-06	1.23041e-05	6.91138e-06	6.2372e-06	7.32269e-06	7.97642e-06	9.04291e-06	8.65312e-06	1.16561e-05	1.24853e-05	5.92582e-06	9.57002e-06	8.78518e-06	9.07904e-06	2.70691e-06	2.1683e-06	0.967633	0.814238	0.402502
HMDB01167	C00546	Pyruvaldehyde	0.000279798	0.000312318	0.000335857	0.00024476	0.000310774	0.000373317	0.000289409	0.000302706	0.000316567	0.000299479	0.000290503	0.000272518	0.000312814	0.000317221	0.000281119	0.000338257	0.000306117	0.00030356	3.81888e-05	2.17113e-05	1.00843	0.872156	0.40116
HMDB00517	C00062	L-Arginine	0.0142032	0.0113517	0.0153518	0.0147069	0.0129865	0.0152801	0.0120411	0.0146605	0.0155535	0.0135192	0.0133327	0.0136501	0.0115279	0.0101607	0.0148148	0.0195728	0.0138227	0.0140165	0.00151515	0.00282291	0.986177	0.867369	0.394651
HMDB01864	C00902	2-Ketohexanoic acid	0.000886016	0.000210722	0.000225263	9.41743e-05	9.44668e-05	0.000224982	0.000160965	8.76778e-05	0.000871675	0.000351246	0.00022516	0.000171601	0.000232379	0.000236265	0.000147085	0.000223261	0.000248033	0.000307334	0.000264579	0.000235737	0.807049	0.643377	0.393563
HMDB00641	C00064	L-Glutamine	0.0199174	0.0174066	0.0218572	0.0199724	0.0210476	0.0214859	0.0194753	0.0209857	0.0221704	0.021192	0.01885	0.0220116	0.016684	0.0160578	0.020971	0.0259603	0.0202685	0.0204871	0.00142218	0.00322062	0.989328	0.864203	0.392842
HMDB00123	C00037	Glycine	0.000263918	0.000257219	0.000268488	0.00030108	0.000277129	0.000283263	0.000283269	0.000284505	0.000293654	0.000276063	0.000268283	0.000282756	0.000243956	0.000234144	0.000269802	0.000346046	0.000277359	0.000276838	1.38801e-05	3.40901e-05	1.00188	0.968919	0.391564
HMDB00030	C00120	Biotin	0.00352122	0.00522726	0.00495345	0.00639057	0.00645627	0.00342731	0.00753543	0.00527174	0.00519051	0.00669128	0.00458689	0.00523693	0.00609489	0.00646498	0.00625509	0.00300073	0.00534791	0.00544016	0.0014294	0.00122421	0.983042	0.891747	0.376779
HMDB00134	C00122	Fumaric acid	3.04672e-05	1.26185e-05	3.07606e-05	3.16017e-05	1.51822e-05	1.51541e-05	3.08044e-05	3.49023e-05	2.47244e-05	3.34681e-05	3.12026e-05	3.00131e-05	2.49049e-05	2.21623e-05	2.61432e-05	1.46904e-05	2.51864e-05	2.59136e-05	9.13986e-06	5.90843e-06	0.971936	0.853256	0.361587
HMDB00121	C00504	Folic acid	0.000107244	0.000139169	0.000131069	0.000113865	0.000107872	0.000113242	0.000118479	0.000108617	0.000134086	0.000134975	0.000116059	0.000144616	9.51611e-05	0.000109248	0.000129343	0.000104586	0.000117445	0.000121009	1.17273e-05	1.72935e-05	0.970542	0.63789	0.354864
HMDB00292	C00385	Xanthine	0.00152122	0.00186726	0.00183465	0.00148498	0.00192211	0.00106478	0.00139071	0.00171684	0.00149089	0.00170211	0.00132427	0.00170544	0.00160791	0.00178567	0.00216397	0.00130317	0.00160032	0.00163543	0.000291203	0.00027778	0.978531	0.808684	0.354229
HMDB01325	C03793	N6,N6,N6-Trimethyl-L-lysine	0.00159847	0.00149506	0.00135074	0.00109425	0.00203907	0.00235033	0.00169559	0.00154808	0.00157807	0.00176034	0.00199981	0.00136774	0.00173297	0.00204656	0.00126562	0.00186397	0.00164645	0.00170188	0.00039266	0.000281708	0.967427	0.750877	0.35281
HMDB00158	C00082	L-Tyrosine	0.0137207	0.0121848	0.0132429	0.0124434	0.0147633	0.0121443	0.0113655	0.0135364	0.0153925	0.0126029	0.0132002	0.017334	0.0096203	0.0112168	0.0156524	0.0123533	0.0129251	0.0134216	0.00108947	0.002545	0.963013	0.623612	0.35142
HMDB00883	C00183	L-Valine	0.0234042	0.0202423	0.023431	0.0236655	0.0239907	0.0251077	0.0223928	0.0235208	0.0249704	0.0239432	0.0235307	0.0255877	0.0189084	0.0198283	0.0243877	0.0261327	0.0232194	0.0234111	0.00141804	0.00264408	0.991809	0.859924	0.342384
HMDB00748	C05607	L-3-Phenyllactic acid	0.000228714	0.00024955	0.000149327	0.000259292	0.00022754	0.000344859	0.000255965	0.000218356	0.000223067	0.000203779	0.000280976	0.000186791	0.0002497	0.000273789	0.000193696	0.000284705	0.0002417	0.000237063	5.43313e-05	4.0388e-05	1.01956	0.849377	0.339638
HMDB00190	C00186	L-Lactic acid	0.00107669	0.000758222	0.000924089	0.000633105	0.00063368	0.000772976	0.000760549	0.000663589	0.000865055	0.000720985	0.000770298	0.000702437	0.000780983	0.000998587	0.0006325	0.000610705	0.000777863	0.000760194	0.000154083	0.000126427	1.02324	0.805795	0.333691
HMDB00707	C01179	4-Hydroxyphenylpyruvic acid	0.00330206	0.00449632	0.00569195	0.0036136	0.00359879	0.0037714	0.00410456	0.00380582	0.00383916	0.00470951	0.0036117	0.0037378	0.00459134	0.00460182	0.00410635	0.00428389	0.00404806	0.0041852	0.000754873	0.000427317	0.967234	0.663391	0.329557
HMDB00719	C00263	L-Homoserine	0.00671622	0.00580787	0.00739874	0.00712715	0.00724546	0.00763168	0.00756041	0.00740864	0.00740668	0.00765232	0.00713738	0.00738426	0.0059859	0.00588864	0.00713696	0.00807833	0.00711202	0.00708381	0.000599617	0.00076963	1.00398	0.936044	0.317702
HMDB03339	C00217	D-Glutamic acid	0.00214782	0.00250633	0.00219316	0.00255302	0.00246958	0.00254955	0.00231848	0.0024901	0.0024249	0.00258886	0.00232736	0.00269098	0.00190086	0.00190395	0.0025427	0.0026299	0.0024035	0.00237619	0.000161676	0.000313988	1.0115	0.831034	0.308546
HMDB00895	C01996	Acetylcholine	0.00301759	0.00334764	0.00351601	0.00395785	0.0022486	0.00243979	0.00401897	0.00306631	0.00315559	0.00296491	0.00328759	0.00311923	0.00344988	0.00331944	0.00320125	0.00304845	0.0032016	0.00319329	0.000643753	0.000156182	1.0026	0.972603	0.2884
HMDB00267	C01879	Pyroglutamic acid	0.000290365	0.000230846	0.000275496	0.000268515	0.000271626	0.000269846	0.000231188	0.00024924	0.000282627	0.000286272	0.00020989	0.000315985	0.000183226	0.000194921	0.000311099	0.000279517	0.00026089	0.000257942	2.15683e-05	5.33656e-05	1.01143	0.887932	0.287878
HMDB00097	C00114	Choline	0.0108818	0.00927708	0.00971728	0.0102652	0.0093861	0.0088903	0.0112391	0.0105105	0.0104528	0.0115138	0.0109676	0.0126378	0.00745702	0.00754027	0.0105281	0.00790928	0.0100209	0.00987583	0.00083248	0.0019797	1.01469	0.852534	0.265098
HMDB00168	C00152	L-Asparagine	0.0224194	0.0181025	0.0223087	0.0214974	0.0162875	0.0229727	0.019654	0.0214124	0.0211709	0.0230976	0.0208762	0.0243266	0.0105965	0.0169617	0.0222947	0.0222601	0.0205818	0.020198	0.00236197	0.00444281	1.019	0.833266	0.249778
HMDB01539	C03626	Asymmetric dimethylarginine	0.000591354	0.000661151	0.000618796	0.00058107	0.000649571	0.000612303	0.000509582	0.000539941	0.000539065	0.000541825	0.000712918	0.000503411	0.000658842	0.000725232	0.000628229	0.000512076	0.000595471	0.0006027	5.17589e-05	9.00731e-05	0.988006	0.847507	0.23536
HMDB01406	C00153	Niacinamide	0.000441254	0.000332345	0.000538951	0.000346138	0.000438038	0.000294235	0.000459922	0.000439777	0.000554569	0.00039937	0.000320867	0.000451421	0.000298918	0.000415219	0.000318384	0.000433103	0.000411332	0.000398981	8.0415e-05	8.53529e-05	1.03096	0.770171	0.232917
HMDB00446	C12989	N-Alpha-acetyllysine	0.0035934	0.0040793	0.00381014	0.00320582	0.00338793	0.00410347	0.00389813	0.00351106	0.00391382	0.00351972	0.00378948	0.00363073	0.00376779	0.00372703	0.00351832	0.00369565	0.00369866	0.00369532	0.000326606	0.000135859	1.0009	0.979269	0.214106
